# Supplementary material for: Reducing meat consumption in the USA: a nationally representative survey of attitudes and behaviours
Source: Public Health Nutr. 2018 Mar 26;21(10):1835–44. doi: 10.1017/S1368980017004190 (PMC6088533; doi:10.1017/S1368980017004190)
Supplement: Supplementary file 1 [file S1368980017004190sup.zip]

Archive with 2 entries (2 files):
- S1368980017004190sup001.docx
- S1368980017004190sup002.docx
